# Supplementary material for: Development of Simple Sequence Repeat Markers and Genetic Diversity Evaluation of Mycocentrospora acerina in Yunnan Province, China
Source: J Fungi (Basel). 2023 Sep 19;9(9):944. doi: 10.3390/jof9090944 (PMC10532959; doi:10.3390/jof9090944)
Supplement: Supplementary file 1 [file jof-09-00944-s001.zip]

Archive with 1 entries (1 files):
- jof-2567527-supplementary.pdf
